# Supplementary material for: Effects of BCL-2 and MCL-1 Inhibition on Apoptotic and Transcriptional Profiles in Acute Myeloid Leukemia
Source: Medicina (Kaunas). 2026 Jul 22;62(7):1425. doi: 10.3390/medicina62071425 (PMC13414105; doi:10.3390/medicina62071425)
Supplement: Supplementary file 1 [file medicina-62-01425-s001.zip]

Archive with 1 entries (1 files):
- medicina-4390562-supplementary.pdf
